# Supplementary material for: Hydrothermal alteration of Ryugu from a disruptive impact recorded in a returned sample
Source: Nat Commun. 2025 Dec 9;17:466. doi: 10.1038/s41467-025-67159-9 (PMC12800196; doi:10.1038/s41467-025-67159-9)
Supplement: Supplementary file 3 — Source data [file 41467_2025_67159_MOESM3_ESM.xlsx]

## Sheet: Ryugu_EPMA Data
					Source Data: Quantitative major and minor element data for A0016-01, A0094-01, and C0103-01.
					Hydrothermal alteration of Ryugu from a disruptive impact recorded in a returned sample
					Devin L. Schrader, Thomas J. Zega, Maizey Benner, and Jemma Davidson							Weight%													Ni-rich Pyrrhotite, Ni 1<x<16 wt.%																								Ni-rich Pyrrhotite, Ni 1<x<16 wt.%
																													Atomic%
Probe		Date	Point#	Distance (µ)	Comment	Type	Particle	Area	Grain	Analysis		Fe	S	Si	P	Ti	Mn	Ni	Co	Cr	Mg	Cu	Total		Mineral		Note		Fe	S	Si	P	Ti	Mn	Ni	Co	Cr	Mg	Cu	Total			Comment	Type	Particle	Area	Grain	Analysis	Mineral
ASU EPMA		2024-03-27	41		A0016_01_OA13_27	Ryugu Particle	A0016-01		OA13	27		28.4366	28.3378	1.60817	0.022466	0.101623	bdl	0.40158	bdl	0.104268	1.69997	29.5689	90.2814		Chalcopyrite (beam overlap with matrix)		Low total, beam overlap with phyllosilicates (SI+Mg in analysis)		25.494	44.2549	2.86694	0.0363152	0.106292	0	0.342553	0	0.100398	3.50194	23.2966	100			A0016_01_OA13_27	Ryugu Particle	A0016-01		OA13	27	Chalcopyrite (beam overlap with matrix)
ASU EPMA		2024-03-27	12		A0016_01_OA34_12	Ryugu Particle	A0016-01		OA34	12		30.5111	33.9056	0.06031	bdl	0.02533	bdl	0.112994	bdl	bdl	bdl	32.6215	97.2368		Chalcopyrite				25.7482	49.8419	0.101205	0	0.0249386	0	0.0907276	0	0	0	24.193	100			A0016_01_OA34_12	Ryugu Particle	A0016-01		OA34	12	Chalcopyrite
ASU EPMA		2024-04-24	11		A0016_01_OA34_87	Ryugu Particle	A0016-01		OA34	87		30.2172	34.4273	0.058139	bdl	bdl	bdl	0.113723	bdl	0.069787	bdl	32.5121	97.3982		Chalcopyrite				25.3801	50.3706	0.097103	0	0	0	0.0908831	0	0.0629547	0	23.9983	100			A0016_01_OA34_87	Ryugu Particle	A0016-01		OA34	87	Chalcopyrite
ASU EPMA		2024-04-24	12		A0016_01_OA34_88	Ryugu Particle	A0016-01		OA34	88		30.6494	34.7826	0.06399	bdl	bdl	bdl	0.115427	bdl	bdl	bdl	32.4966	98.108		Chalcopyrite				25.5339	50.4767	0.106006	0	0	0	0.091495	0	0	0	23.7919	100			A0016_01_OA34_88	Ryugu Particle	A0016-01		OA34	88	Chalcopyrite
ASU EPMA		2024-03-27	3		A0016_01_OA2_003	Ryugu Particle	A0016-01		OA2	3		57.775	39.1754	0.0422	bdl	bdl	bdl	1.51262	bdl	bdl	bdl	bdl	98.5052		Fe-depleted Pyrrhotite (Ni-rich)				45.2997	53.5061	0.065795	0	0	0	1.12844	0	0	0	0	100			A0016_01_OA2_003	Ryugu Particle	A0016-01		OA2	3	Fe-depleted Pyrrhotite (Ni-rich)
ASU EPMA		2024-03-27	4		A0016_01_OA2_4	Ryugu Particle	A0016-01		OA2	4		58.7485	38.7701	0.029094	bdl	bdl	bdl	1.56769	bdl	bdl	bdl	bdl	99.1154		Fe-depleted Pyrrhotite (Ni-rich)				45.9571	52.8308	0.0452569	0	0	0	1.16684	0	0	0	0	100			A0016_01_OA2_4	Ryugu Particle	A0016-01		OA2	4	Fe-depleted Pyrrhotite (Ni-rich)
ASU EPMA		2024-03-27	5		A0016_01_OA2_5	Ryugu Particle	A0016-01		OA2	5		59.2323	38.0278	0.043306	bdl	bdl	bdl	1.44898	bdl	bdl	bdl	bdl	98.7524		Fe-depleted Pyrrhotite (Ni-rich)				46.6619	52.1842	0.0678386	0	0	0	1.08608	0	0	0	0	100			A0016_01_OA2_5	Ryugu Particle	A0016-01		OA2	5	Fe-depleted Pyrrhotite (Ni-rich)
ASU EPMA		2024-03-27	6		A0016_01_OA2_6	Ryugu Particle	A0016-01		OA2	6		58.606	37.5345	0.043664	bdl	bdl	bdl	1.52852	bdl	bdl	bdl	bdl	97.7127		Fe-depleted Pyrrhotite (Ni-rich)				46.6868	52.0855	0.0691673	0	0	0	1.15856	0	0	0	0	100			A0016_01_OA2_6	Ryugu Particle	A0016-01		OA2	6	Fe-depleted Pyrrhotite (Ni-rich)
ASU EPMA		2024-03-27	7		A0016_01_OA3_7	Ryugu Particle	A0016-01		OA3	7		59.1361	38.2359	0.019717	bdl	bdl	0.057262	1.57448	bdl	0.057319	bdl	bdl	99.0808		Fe-depleted Pyrrhotite (Ni-rich)				46.4184	52.2809	0.0307754	0	0	0.0456894	1.1759	0	0.0483225	0	0	100			A0016_01_OA3_7	Ryugu Particle	A0016-01		OA3	7	Fe-depleted Pyrrhotite (Ni-rich)
ASU EPMA		2024-03-27	8		A0016_01_OA3_8	Ryugu Particle	A0016-01		OA3	8		58.614	38.8051	0.029209	0.02485	bdl	bdl	1.60303	bdl	bdl	bdl	bdl	99.0762		Fe-depleted Pyrrhotite (Ni-rich)				45.8501	52.8764	0.045434	0.0350482	0	0	1.1931	0	0	0	0	100			A0016_01_OA3_8	Ryugu Particle	A0016-01		OA3	8	Fe-depleted Pyrrhotite (Ni-rich)
ASU EPMA		2024-03-27	9		A0016_01_OA4_9	Ryugu Particle	A0016-01		OA4	9		59.7993	38.1843	0.029001	bdl	bdl	bdl	1.44927	bdl	bdl	bdl	bdl	99.4619		Fe-depleted Pyrrhotite (Ni-rich)				46.8093	52.0661	0.0451414	0	0	0	1.0794	0	0	0	0	100			A0016_01_OA4_9	Ryugu Particle	A0016-01		OA4	9	Fe-depleted Pyrrhotite (Ni-rich)
ASU EPMA		2024-03-27	10		A0016_01_OA4_10	Ryugu Particle	A0016-01		OA4	10		58.7328	38.1688	0.039401	bdl	bdl	bdl	1.43561	bdl	bdl	bdl	bdl	98.3766		Fe-depleted Pyrrhotite (Ni-rich)				46.3686	52.4912	0.0618552	0	0	0	1.07839	0	0	0	0	100			A0016_01_OA4_10	Ryugu Particle	A0016-01		OA4	10	Fe-depleted Pyrrhotite (Ni-rich)
ASU EPMA		2024-03-27	27		A0016_01_Clast_OA6_13	Ryugu Particle	A0016-01	Clast	OA6	13		59.3774	38.7499	0.098762	bdl	bdl	bdl	1.63781	bdl	0.083418	0.019491	bdl	99.9668		Fe-depleted Pyrrhotite (Ni-rich)				46.1124	52.4205	0.152515	0	0	0	1.21019	0	0.0695777	0.0347806	0	100			A0016_01_Clast_OA6_13	Ryugu Particle	A0016-01	Clast	OA6	13	Fe-depleted Pyrrhotite (Ni-rich)
ASU EPMA		2024-03-27	28		A0016_01_Clast_OA6_14	Ryugu Particle	A0016-01	Clast	OA6	14		59.5526	38.4438	0.031397	bdl	bdl	bdl	1.59113	bdl	bdl	bdl	bdl	99.6189		Fe-depleted Pyrrhotite (Ni-rich)				46.4906	52.2788	0.0487392	0	0	0	1.18186	0	0	0	0	100			A0016_01_Clast_OA6_14	Ryugu Particle	A0016-01	Clast	OA6	14	Fe-depleted Pyrrhotite (Ni-rich)
ASU EPMA		2024-04-24	28		A0016_01_Clast_OA6_104	Ryugu Particle	A0016-01	Clast	OA6	104		59.1227	39.9635	0.088275	bdl	bdl	bdl	1.58723	bdl	0.079951	bdl	bdl	100.842		Fe-depleted Pyrrhotite (Ni-rich)				45.3018	53.3407	0.134501	0	0	0	1.15717	0	0.0657959	0	0	100			A0016_01_Clast_OA6_104	Ryugu Particle	A0016-01	Clast	OA6	104	Fe-depleted Pyrrhotite (Ni-rich)
ASU EPMA		2024-03-27	29		A0016_01_Clast_OA8_15	Ryugu Particle	A0016-01	Clast	OA8	15		59.9041	39.0398	0.040595	bdl	bdl	bdl	1.64878	bdl	bdl	bdl	0.053953	100.687		Fe-depleted Pyrrhotite (Ni-rich)				46.2201	52.4706	0.0622834	0	0	0	1.21041	0	0	0	0.0365836	100			A0016_01_Clast_OA8_15	Ryugu Particle	A0016-01	Clast	OA8	15	Fe-depleted Pyrrhotite (Ni-rich)
ASU EPMA		2024-03-27	30		A0016_01_Clast_OA8_16	Ryugu Particle	A0016-01	Clast	OA8	16		59.2979	39.1865	0.041653	bdl	bdl	bdl	1.54343	bdl	bdl	bdl	bdl	100.069		Fe-depleted Pyrrhotite (Ni-rich)				45.9282	52.8702	0.0641522	0	0	0	1.13742	0	0	0	0	100			A0016_01_Clast_OA8_16	Ryugu Particle	A0016-01	Clast	OA8	16	Fe-depleted Pyrrhotite (Ni-rich)
ASU EPMA		2024-03-27	35		A0016_01_OA10_21	Ryugu Particle	A0016-01		OA10	21		58.6449	38.282	0.025187	bdl	bdl	bdl	1.72189	bdl	0.063905	bdl	bdl	98.7379		Fe-depleted Pyrrhotite (Ni-rich)				46.1455	52.472	0.0394095	0	0	0	1.28914	0	0.0540066	0	0	100			A0016_01_OA10_21	Ryugu Particle	A0016-01		OA10	21	Fe-depleted Pyrrhotite (Ni-rich)
ASU EPMA		2024-03-27	36		A0016_01_OA10_22	Ryugu Particle	A0016-01		OA10	22		58.3695	38.6879	0.031633	bdl	bdl	bdl	1.76399	bdl	bdl	bdl	bdl	98.853		Fe-depleted Pyrrhotite (Ni-rich)				45.7789	52.8554	0.0493339	0	0	0	1.31635	0	0	0	0	100			A0016_01_OA10_22	Ryugu Particle	A0016-01		OA10	22	Fe-depleted Pyrrhotite (Ni-rich)
ASU EPMA		2024-03-27	37		A0016_01_OA10_23	Ryugu Particle	A0016-01		OA10	23		59.0401	39.536	0.025709	bdl	bdl	bdl	1.71491	bdl	bdl	bdl	bdl	100.317		Fe-depleted Pyrrhotite (Ni-rich)				45.5583	53.1432	0.0394485	0	0	0	1.25909	0	0	0	0	100			A0016_01_OA10_23	Ryugu Particle	A0016-01		OA10	23	Fe-depleted Pyrrhotite (Ni-rich)
ASU EPMA		2024-03-27	38		A0016_01_OA10_24	Ryugu Particle	A0016-01		OA10	24		58.7788	38.8167	0.025403	bdl	bdl	bdl	1.71031	bdl	0.060201	bdl	bdl	99.3914		Fe-depleted Pyrrhotite (Ni-rich)				45.8715	52.7686	0.0394215	0	0	0	1.26997	0	0.0504591	0	0	100			A0016_01_OA10_24	Ryugu Particle	A0016-01		OA10	24	Fe-depleted Pyrrhotite (Ni-rich)
ASU EPMA		2024-03-27	39		A0016_01_OA11_25	Ryugu Particle	A0016-01		OA11	25		59.0613	38.752	0.02567	bdl	bdl	bdl	1.61189	bdl	0.048409	bdl	bdl	99.4993		Fe-depleted Pyrrhotite (Ni-rich)				46.069	52.6543	0.0398159	0	0	0	1.19629	0	0.0405551	0	0	100			A0016_01_OA11_25	Ryugu Particle	A0016-01		OA11	25	Fe-depleted Pyrrhotite (Ni-rich)
ASU EPMA		2024-03-27	40		A0016_01_OA11_26	Ryugu Particle	A0016-01		OA11	26		59.3914	39.2861	0.032752	bdl	bdl	bdl	1.60498	bdl	0.04658	bdl	bdl	100.362		Fe-depleted Pyrrhotite (Ni-rich)				45.8735	52.8581	0.0503038	0	0	0	1.17951	0	0.0386412	0	0	100			A0016_01_OA11_26	Ryugu Particle	A0016-01		OA11	26	Fe-depleted Pyrrhotite (Ni-rich)
ASU EPMA		2024-03-27	31		A0016_01_OA12_17	Ryugu Particle	A0016-01		OA12	17		58.8907	39.214	0.020758	bdl	bdl	bdl	1.58121	bdl	bdl	bdl	bdl	99.7067		Fe-depleted Pyrrhotite (Ni-rich)				45.7421	53.0573	0.0320612	0	0	0	1.16857	0	0	0	0	100			A0016_01_OA12_17	Ryugu Particle	A0016-01		OA12	17	Fe-depleted Pyrrhotite (Ni-rich)
ASU EPMA		2024-03-27	32		A0016_01_OA12_18	Ryugu Particle	A0016-01		OA12	18		58.3776	39.9132	0.023229	bdl	bdl	bdl	1.59644	bdl	bdl	bdl	bdl	99.9105		Fe-depleted Pyrrhotite (Ni-rich)				45.0899	53.7012	0.035677	0	0	0	1.17322	0	0	0	0	100			A0016_01_OA12_18	Ryugu Particle	A0016-01		OA12	18	Fe-depleted Pyrrhotite (Ni-rich)
ASU EPMA		2024-03-27	33		A0016_01_OA12_19	Ryugu Particle	A0016-01		OA12	19		58.7121	39.1126	0.025734	bdl	bdl	bdl	1.63544	bdl	bdl	bdl	bdl	99.4859		Fe-depleted Pyrrhotite (Ni-rich)				45.7077	53.0411	0.0398377	0	0	0	1.21141	0	0	0	0	100			A0016_01_OA12_19	Ryugu Particle	A0016-01		OA12	19	Fe-depleted Pyrrhotite (Ni-rich)
ASU EPMA		2024-03-27	34		A0016_01_OA12_20	Ryugu Particle	A0016-01		OA12	20		58.3642	39.9091	0.05546	bdl	bdl	bdl	1.59495	bdl	bdl	bdl	bdl	99.9237		Fe-depleted Pyrrhotite (Ni-rich)				45.0649	53.6782	0.0851524	0	0	0	1.17175	0	0	0	0	100			A0016_01_OA12_20	Ryugu Particle	A0016-01		OA12	20	Fe-depleted Pyrrhotite (Ni-rich)
ASU EPMA		2024-03-27	42		A0016_01_OA13B_28	Ryugu Particle	A0016-01		OA13B	28		57.1851	38.7067	0.162361	bdl	0.038436	bdl	1.60442	bdl	0.059828	0.054625	bdl	97.8115		Fe-depleted Pyrrhotite (Ni-rich)				45.1364	53.2187	0.25483	0	0.035394	0	1.20492	0	0.050718	0.0990699	0	100			A0016_01_OA13B_28	Ryugu Particle	A0016-01		OA13B	28	Fe-depleted Pyrrhotite (Ni-rich)
ASU EPMA		2024-04-24	9		A0016_01_OA13B_85	Ryugu Particle	A0016-01		OA13B	85		56.8412	38.7365	0.162487	bdl	0.025723	bdl	2.09478	bdl	0.057139	0.059439	bdl	97.9773		Fe-depleted Pyrrhotite (Ni-rich)				44.8055	53.1891	0.25469	0	0.0236558	0	1.57109	0	0.0483742	0.107658	0	100			A0016_01_OA13B_85	Ryugu Particle	A0016-01		OA13B	85	Fe-depleted Pyrrhotite (Ni-rich)
ASU EPMA		2024-04-24	10		A0016_01_OA13B_86	Ryugu Particle	A0016-01		OA13B	86		57.4001	38.6283	0.165516	0.015884	bdl	bdl	1.54499	bdl	0.053949	0.056411	bdl	97.8651		Fe-depleted Pyrrhotite (Ni-rich)				45.3026	53.1068	0.259762	0.0226033	0	0	1.1602	0	0.0457306	0.102301	0	100			A0016_01_OA13B_86	Ryugu Particle	A0016-01		OA13B	86	Fe-depleted Pyrrhotite (Ni-rich)
ASU EPMA		2024-03-27	45		A0016_01_OA14_31	Ryugu Particle	A0016-01		OA14	31		58.3344	40.8961	0.061277	bdl	bdl	bdl	1.51807	bdl	bdl	bdl	bdl	100.81		Fe-depleted Pyrrhotite (Ni-rich)				44.4827	54.3229	0.0929158	0	0	0	1.10142	0	0	0	0	100			A0016_01_OA14_31	Ryugu Particle	A0016-01		OA14	31	Fe-depleted Pyrrhotite (Ni-rich)
ASU EPMA		2024-03-27	46		A0016_01_OA14_32	Ryugu Particle	A0016-01		OA14	32		58.5977	39.788	0.022302	bdl	bdl	bdl	1.62243	bdl	bdl	bdl	bdl	100.03		Fe-depleted Pyrrhotite (Ni-rich)				45.2512	53.5225	0.0342467	0	0	0	1.19209	0	0	0	0	100			A0016_01_OA14_32	Ryugu Particle	A0016-01		OA14	32	Fe-depleted Pyrrhotite (Ni-rich)
ASU EPMA		2024-03-27	47		A0016_01_OA14_33	Ryugu Particle	A0016-01		OA14	33		58.7632	39.7163	0.027386	bdl	bdl	bdl	1.54422	bdl	bdl	bdl	bdl	100.051		Fe-depleted Pyrrhotite (Ni-rich)				45.3873	53.4358	0.0420613	0	0	0	1.13484	0	0	0	0	100			A0016_01_OA14_33	Ryugu Particle	A0016-01		OA14	33	Fe-depleted Pyrrhotite (Ni-rich)
ASU EPMA		2024-03-27	48		A0016_01_OA14_34	Ryugu Particle	A0016-01		OA14	34		58.8967	38.5208	0.042094	bdl	bdl	bdl	1.56337	bdl	bdl	bdl	bdl	99.023		Fe-depleted Pyrrhotite (Ni-rich)				46.1685	52.5998	0.0656146	0	0	0	1.16604	0	0	0	0	100			A0016_01_OA14_34	Ryugu Particle	A0016-01		OA14	34	Fe-depleted Pyrrhotite (Ni-rich)
ASU EPMA		2024-03-27	49		A0016_01_OA14_35	Ryugu Particle	A0016-01		OA14	35		58.3535	40.0721	0.065801	bdl	bdl	bdl	1.57153	bdl	bdl	bdl	bdl	100.063		Fe-depleted Pyrrhotite (Ni-rich)				44.9624	53.7847	0.100818	0	0	0	1.15213	0	0	0	0	100			A0016_01_OA14_35	Ryugu Particle	A0016-01		OA14	35	Fe-depleted Pyrrhotite (Ni-rich)
ASU EPMA		2024-03-27	50		A0016_01_OA14_36	Ryugu Particle	A0016-01		OA14	36		59.0124	38.9823	0.034908	bdl	bdl	bdl	1.64233	bdl	bdl	bdl	bdl	99.6719		Fe-depleted Pyrrhotite (Ni-rich)				45.9064	52.824	0.0539983	0	0	0	1.21558	0	0	0	0	100			A0016_01_OA14_36	Ryugu Particle	A0016-01		OA14	36	Fe-depleted Pyrrhotite (Ni-rich)
ASU EPMA		2024-04-24	25		A0016_01_OA14_101	Ryugu Particle	A0016-01		OA14	101		59.0248	40.1872	0.020351	bdl	bdl	bdl	1.65612	bdl	bdl	bdl	bdl	100.888		Fe-depleted Pyrrhotite (Ni-rich)				45.1796	53.5833	0.0309755	0	0	0	1.20613	0	0	0	0	100			A0016_01_OA14_101	Ryugu Particle	A0016-01		OA14	101	Fe-depleted Pyrrhotite (Ni-rich)
ASU EPMA		2024-03-27	43		A0016_01_OA16_29	Ryugu Particle	A0016-01		OA16	29		58.0076	38.8896	0.051306	bdl	bdl	bdl	1.62152	bdl	0.05774	bdl	bdl	98.6278		Fe-depleted Pyrrhotite (Ni-rich)				45.5112	53.1497	0.0800436	0	0	0	1.21046	0	0.0486545	0	0	100			A0016_01_OA16_29	Ryugu Particle	A0016-01		OA16	29	Fe-depleted Pyrrhotite (Ni-rich)
ASU EPMA		2024-03-27	44		A0016_01_OA16_30	Ryugu Particle	A0016-01		OA16	30		58.2345	38.5454	0.040633	bdl	bdl	bdl	1.52351	bdl	bdl	bdl	bdl	98.344		Fe-depleted Pyrrhotite (Ni-rich)				45.8869	52.9072	0.0636667	0	0	0	1.14222	0	0	0	0	100			A0016_01_OA16_30	Ryugu Particle	A0016-01		OA16	30	Fe-depleted Pyrrhotite (Ni-rich)
ASU EPMA		2024-03-27	57		A0016_01_OA17B_43	Ryugu Particle	A0016-01		OA17B	43		58.3836	39.1773	0.030934	bdl	bdl	bdl	1.53094	bdl	bdl	bdl	bdl	99.1228		Fe-depleted Pyrrhotite (Ni-rich)				45.5601	53.2552	0.0480015	0	0	0	1.1367	0	0	0	0	100			A0016_01_OA17B_43	Ryugu Particle	A0016-01		OA17B	43	Fe-depleted Pyrrhotite (Ni-rich)
ASU EPMA		2024-03-27	58		A0016_01_OA17B_44	Ryugu Particle	A0016-01		OA17B	44		57.5854	39.8094	0.031867	bdl	bdl	bdl	1.52444	bdl	bdl	bdl	bdl	98.9511		Fe-depleted Pyrrhotite (Ni-rich)				44.8327	53.9887	0.0493343	0	0	0	1.12925	0	0	0	0	100			A0016_01_OA17B_44	Ryugu Particle	A0016-01		OA17B	44	Fe-depleted Pyrrhotite (Ni-rich)
ASU EPMA		2024-03-27	59		A0016_01_OA17B_45	Ryugu Particle	A0016-01		OA17B	45		58.1037	40.8008	0.051631	bdl	bdl	bdl	1.41238	bdl	bdl	bdl	bdl	100.369		Fe-depleted Pyrrhotite (Ni-rich)				44.482	54.4106	0.0785989	0	0	0	1.02879	0	0	0	0	100			A0016_01_OA17B_45	Ryugu Particle	A0016-01		OA17B	45	Fe-depleted Pyrrhotite (Ni-rich)
ASU EPMA		2024-03-27	61		A0016_01_OA17B_47	Ryugu Particle	A0016-01		OA17B	47		57.8822	39.978	0.044778	bdl	bdl	bdl	1.50352	bdl	0.055692	bdl	bdl	99.4642		Fe-depleted Pyrrhotite (Ni-rich)				44.8348	53.9418	0.06897	0	0	0	1.10809	0	0.0463315	0	0	100			A0016_01_OA17B_47	Ryugu Particle	A0016-01		OA17B	47	Fe-depleted Pyrrhotite (Ni-rich)
ASU EPMA		2024-04-24	47		A0016_01_OA20_123	Ryugu Particle	A0016-01		OA20	123		58.4819	39.5502	0.019885	bdl	bdl	bdl	1.75786	bdl	bdl	bdl	bdl	99.8098		Fe-depleted Pyrrhotite (Ni-rich)				45.3038	53.3699	0.0306312	0	0	0	1.29566	0	0	0	0	100			A0016_01_OA20_123	Ryugu Particle	A0016-01		OA20	123	Fe-depleted Pyrrhotite (Ni-rich)
ASU EPMA		2024-04-24	48		A0016_01_OA20_124	Ryugu Particle	A0016-01		OA20	124		58.421	39.332	0.045639	bdl	bdl	bdl	1.68256	bdl	bdl	bdl	bdl	99.4812		Fe-depleted Pyrrhotite (Ni-rich)				45.419	53.2658	0.0705553	0	0	0	1.24461	0	0	0	0	100			A0016_01_OA20_124	Ryugu Particle	A0016-01		OA20	124	Fe-depleted Pyrrhotite (Ni-rich)
ASU EPMA		2024-04-24	49		A0016_01_OA20_125	Ryugu Particle	A0016-01		OA20	125		58.0258	38.3336	0.021622	bdl	bdl	bdl	1.69896	bdl	0.068619	bdl	bdl	98.1486		Fe-depleted Pyrrhotite (Ni-rich)				45.8579	52.7724	0.0339793	0	0	0	1.27753	0	0.0582439	0	0	100			A0016_01_OA20_125	Ryugu Particle	A0016-01		OA20	125	Fe-depleted Pyrrhotite (Ni-rich)
ASU EPMA		2024-04-24	51		A0016_01_OA20_127	Ryugu Particle	A0016-01		OA20	127		57.6016	37.9983	0.060563	bdl	bdl	bdl	1.68122	bdl	0.237731	bdl	bdl	97.5794		Fe-depleted Pyrrhotite (Ni-rich)				45.7999	52.6294	0.0957553	0	0	0	1.27189	0	0.203016	0	0	100			A0016_01_OA20_127	Ryugu Particle	A0016-01		OA20	127	Fe-depleted Pyrrhotite (Ni-rich)
ASU EPMA		2024-04-24	53		A0016_01_OA21_129	Ryugu Particle	A0016-01		OA21	129		58.3596	39.8135	0.023749	bdl	bdl	bdl	1.50827	bdl	bdl	bdl	bdl	99.7051		Fe-depleted Pyrrhotite (Ni-rich)				45.1718	53.6809	0.0365532	0	0	0	1.11078	0	0	0	0	100			A0016_01_OA21_129	Ryugu Particle	A0016-01		OA21	129	Fe-depleted Pyrrhotite (Ni-rich)
ASU EPMA		2024-04-24	54		A0016_01_OA21_130	Ryugu Particle	A0016-01		OA21	130		58.2241	39.4071	0.031847	bdl	bdl	bdl	1.52434	bdl	bdl	bdl	bdl	99.1874		Fe-depleted Pyrrhotite (Ni-rich)				45.352	53.469	0.0493273	0	0	0	1.12972	0	0	0	0	100			A0016_01_OA21_130	Ryugu Particle	A0016-01		OA21	130	Fe-depleted Pyrrhotite (Ni-rich)
ASU EPMA		2024-04-24	55		A0016_01_OA21_131	Ryugu Particle	A0016-01		OA21	131		58.5608	39.424	0.028175	bdl	bdl	bdl	1.57573	bdl	bdl	bdl	bdl	99.5887		Fe-depleted Pyrrhotite (Ni-rich)				45.4698	53.3226	0.0435016	0	0	0	1.16411	0	0	0	0	100			A0016_01_OA21_131	Ryugu Particle	A0016-01		OA21	131	Fe-depleted Pyrrhotite (Ni-rich)
ASU EPMA		2024-04-24	59		A0016_01_OA21B_135	Ryugu Particle	A0016-01		OA21B	135		58.0566	39.8472	0.04641	bdl	bdl	bdl	1.59426	bdl	bdl	bdl	bdl	99.5445		Fe-depleted Pyrrhotite (Ni-rich)				44.9781	53.7752	0.0714968	0	0	0	1.17518	0	0	0	0	100			A0016_01_OA21B_135	Ryugu Particle	A0016-01		OA21B	135	Fe-depleted Pyrrhotite (Ni-rich)
ASU EPMA		2024-04-24	60		A0016_01_OA21B_136	Ryugu Particle	A0016-01		OA21B	136		58.3815	39.505	0.037714	bdl	bdl	bdl	1.56894	bdl	bdl	bdl	bdl	99.4932		Fe-depleted Pyrrhotite (Ni-rich)				45.3396	53.4428	0.0582413	0	0	0	1.15932	0	0	0	0	100			A0016_01_OA21B_136	Ryugu Particle	A0016-01		OA21B	136	Fe-depleted Pyrrhotite (Ni-rich)
ASU EPMA		2024-04-24	62		A0016_01_OA21C_138	Ryugu Particle	A0016-01		OA21C	138		57.9376	37.5975	0.045965	bdl	bdl	bdl	1.58059	bdl	bdl	bdl	bdl	97.1617		Fe-depleted Pyrrhotite (Ni-rich)				46.3406	52.3835	0.0731061	0	0	0	1.20286	0	0	0	0	100			A0016_01_OA21C_138	Ryugu Particle	A0016-01		OA21C	138	Fe-depleted Pyrrhotite (Ni-rich)
ASU EPMA		2024-04-24	63		A0016_01_OA21C_139	Ryugu Particle	A0016-01		OA21C	139		57.9534	37.8925	0.050769	bdl	bdl	bdl	1.56848	bdl	bdl	bdl	bdl	97.4651		Fe-depleted Pyrrhotite (Ni-rich)				46.1584	52.5726	0.0804073	0	0	0	1.18863	0	0	0	0	100			A0016_01_OA21C_139	Ryugu Particle	A0016-01		OA21C	139	Fe-depleted Pyrrhotite (Ni-rich)
ASU EPMA		2024-04-24	64		A0016_01_OA21C_140	Ryugu Particle	A0016-01		OA21C	140		58.0873	39.3371	0.033757	bdl	bdl	bdl	1.58955	bdl	bdl	bdl	bdl	99.0477		Fe-depleted Pyrrhotite (Ni-rich)				45.3135	53.4543	0.0523643	0	0	0	1.17982	0	0	0	0	100			A0016_01_OA21C_140	Ryugu Particle	A0016-01		OA21C	140	Fe-depleted Pyrrhotite (Ni-rich)
ASU EPMA		2024-04-24	66		A0016_01_OA21C_142	Ryugu Particle	A0016-01		OA21C	142		57.9524	37.351	0.286302	bdl	bdl	bdl	1.37907	0.060028	bdl	0.09321	bdl	97.122		Fe-depleted Pyrrhotite (Ni-rich)				46.2996	51.9807	0.454837	0	0	0	1.0483	0.0454449	0	0.17111	0	100			A0016_01_OA21C_142	Ryugu Particle	A0016-01		OA21C	142	Fe-depleted Pyrrhotite (Ni-rich)
ASU EPMA		2024-03-27	95		A0016_01_OA23_81	Ryugu Particle	A0016-01		OA23	81		58.6299	38.8015	0.042331	bdl	bdl	bdl	1.49322	bdl	0.054501	bdl	bdl	99.0215		Fe-depleted Pyrrhotite (Ni-rich)				45.8822	52.8942	0.0658733	0	0	0	1.11185	0	0.0458082	0	0	100			A0016_01_OA23_81	Ryugu Particle	A0016-01		OA23	81	Fe-depleted Pyrrhotite (Ni-rich)
ASU EPMA		2024-03-27	96		A0016_01_OA23_82	Ryugu Particle	A0016-01		OA23	82		58.9342	39.4107	0.019312	bdl	bdl	bdl	1.73398	0.035991	bdl	bdl	bdl	100.134		Fe-depleted Pyrrhotite (Ni-rich)				45.5767	53.0914	0.029698	0	0	0	1.27589	0.0263752	0	0	0	100			A0016_01_OA23_82	Ryugu Particle	A0016-01		OA23	82	Fe-depleted Pyrrhotite (Ni-rich)
ASU EPMA		2024-03-27	97		A0016_01_OA24_83	Ryugu Particle	A0016-01		OA24	83		59.0733	38.5807	0.020105	bdl	bdl	bdl	1.75397	bdl	bdl	bdl	bdl	99.4281		Fe-depleted Pyrrhotite (Ni-rich)				46.1555	52.5093	0.0312364	0	0	0	1.30392	0	0	0	0	100			A0016_01_OA24_83	Ryugu Particle	A0016-01		OA24	83	Fe-depleted Pyrrhotite (Ni-rich)
ASU EPMA		2024-03-27	98		A0016_01_OA24_84	Ryugu Particle	A0016-01		OA24	84		58.147	38.9167	0.025558	bdl	bdl	bdl	1.78341	bdl	bdl	bdl	bdl	98.8727		Fe-depleted Pyrrhotite (Ni-rich)				45.5393	53.092	0.0398026	0	0	0	1.32894	0	0	0	0	100			A0016_01_OA24_84	Ryugu Particle	A0016-01		OA24	84	Fe-depleted Pyrrhotite (Ni-rich)
ASU EPMA		2024-03-27	99		A0016_01_OA24_85	Ryugu Particle	A0016-01		OA24	85		58.6103	38.2073	0.016619	bdl	bdl	bdl	1.77707	bdl	bdl	bdl	bdl	98.6113		Fe-depleted Pyrrhotite (Ni-rich)				46.1902	52.4513	0.0260439	0	0	0	1.33252	0	0	0	0	100			A0016_01_OA24_85	Ryugu Particle	A0016-01		OA24	85	Fe-depleted Pyrrhotite (Ni-rich)
ASU EPMA		2024-03-27	72		A0016_01_OA25_58	Ryugu Particle	A0016-01		OA25	58		58.082	39.6841	0.04965	bdl	bdl	bdl	1.65059	bdl	bdl	bdl	bdl	99.4663		Fe-depleted Pyrrhotite (Ni-rich)				45.0672	53.6376	0.0766061	0	0	0	1.21858	0	0	0	0	100			A0016_01_OA25_58	Ryugu Particle	A0016-01		OA25	58	Fe-depleted Pyrrhotite (Ni-rich)
ASU EPMA		2024-03-27	73		A0016_01_OA25_59	Ryugu Particle	A0016-01		OA25	59		58.291	39.0398	0.033568	bdl	bdl	bdl	1.6469	bdl	bdl	bdl	bdl	99.0113		Fe-depleted Pyrrhotite (Ni-rich)				45.5648	53.1582	0.052177	0	0	0	1.22487	0	0	0	0	100			A0016_01_OA25_59	Ryugu Particle	A0016-01		OA25	59	Fe-depleted Pyrrhotite (Ni-rich)
ASU EPMA		2024-03-27	74		A0016_01_OA25_60	Ryugu Particle	A0016-01		OA25	60		58.6553	38.8985	0.030234	bdl	bdl	bdl	1.7323	bdl	bdl	bdl	bdl	99.3163		Fe-depleted Pyrrhotite (Ni-rich)				45.7806	52.8861	0.046924	0	0	0	1.28645	0	0	0	0	100			A0016_01_OA25_60	Ryugu Particle	A0016-01		OA25	60	Fe-depleted Pyrrhotite (Ni-rich)
ASU EPMA		2024-03-27	75		A0016_01_OA25_61	Ryugu Particle	A0016-01		OA25	61		58.4911	38.9854	0.029567	bdl	bdl	bdl	1.75229	bdl	bdl	bdl	bdl	99.2584		Fe-depleted Pyrrhotite (Ni-rich)				45.6507	53.0022	0.045887	0	0	0	1.30124	0	0	0	0	100			A0016_01_OA25_61	Ryugu Particle	A0016-01		OA25	61	Fe-depleted Pyrrhotite (Ni-rich)
ASU EPMA		2024-03-27	76		A0016_01_OA25_62	Ryugu Particle	A0016-01		OA25	62		58.4653	39.1233	0.021969	bdl	bdl	bdl	1.61487	bdl	0.053876	bdl	bdl	99.2793		Fe-depleted Pyrrhotite (Ni-rich)				45.5856	53.1372	0.0340616	0	0	0	1.19801	0	0.0451168	0	0	100			A0016_01_OA25_62	Ryugu Particle	A0016-01		OA25	62	Fe-depleted Pyrrhotite (Ni-rich)
ASU EPMA		2024-03-27	62		A0016_01_OA26_48	Ryugu Particle	A0016-01		OA26	48		58.4901	37.6586	0.035585	bdl	bdl	bdl	1.69368	bdl	bdl	bdl	bdl	97.878		Fe-depleted Pyrrhotite (Ni-rich)				46.505	52.1574	0.0562613	0	0	0	1.28128	0	0	0	0	100			A0016_01_OA26_48	Ryugu Particle	A0016-01		OA26	48	Fe-depleted Pyrrhotite (Ni-rich)
ASU EPMA		2024-03-27	63		A0016_01_OA26_49	Ryugu Particle	A0016-01		OA26	49		59.1978	39.2536	0.029089	bdl	bdl	bdl	1.67293	bdl	bdl	bdl	bdl	100.153		Fe-depleted Pyrrhotite (Ni-rich)				45.8099	52.9136	0.0447618	0	0	0	1.23176	0	0	0	0	100			A0016_01_OA26_49	Ryugu Particle	A0016-01		OA26	49	Fe-depleted Pyrrhotite (Ni-rich)
ASU EPMA		2024-03-27	66		A0016_01_OA26_52	Ryugu Particle	A0016-01		OA26	52		59.1233	38.3158	0.048733	bdl	bdl	bdl	1.60295	bdl	bdl	bdl	bdl	99.0908		Fe-depleted Pyrrhotite (Ni-rich)				46.3751	52.3526	0.0760107	0	0	0	1.1963	0	0	0	0	100			A0016_01_OA26_52	Ryugu Particle	A0016-01		OA26	52	Fe-depleted Pyrrhotite (Ni-rich)
ASU EPMA		2024-03-27	67		A0016_01_OA26_53	Ryugu Particle	A0016-01		OA26	53		59.5813	38.9298	0.03264	bdl	bdl	bdl	1.65391	bdl	bdl	bdl	bdl	100.198		Fe-depleted Pyrrhotite (Ni-rich)				46.1751	52.555	0.0503006	0	0	0	1.21956	0	0	0	0	100			A0016_01_OA26_53	Ryugu Particle	A0016-01		OA26	53	Fe-depleted Pyrrhotite (Ni-rich)
ASU EPMA		2024-03-27	68		A0016_01_OA26_54	Ryugu Particle	A0016-01		OA26	54		59.1734	39.0054	0.027749	bdl	bdl	bdl	1.70098	bdl	bdl	bdl	bdl	99.9075		Fe-depleted Pyrrhotite (Ni-rich)				45.9448	52.7557	0.0428433	0	0	0	1.25662	0	0	0	0	100			A0016_01_OA26_54	Ryugu Particle	A0016-01		OA26	54	Fe-depleted Pyrrhotite (Ni-rich)
ASU EPMA		2024-04-24	22		A0016_01_OA26_98	Ryugu Particle	A0016-01		OA26	98		58.6117	39.9023	0.035391	bdl	bdl	bdl	1.70979	bdl	bdl	bdl	bdl	100.259		Fe-depleted Pyrrhotite (Ni-rich)				45.1497	53.543	0.0542111	0	0	0	1.25316	0	0	0	0	100			A0016_01_OA26_98	Ryugu Particle	A0016-01		OA26	98	Fe-depleted Pyrrhotite (Ni-rich)
ASU EPMA		2024-03-27	70		A0016_01_OA26B_56	Ryugu Particle	A0016-01		OA26B	56		58.8927	39.6943	0.041585	bdl	0.025211	bdl	1.45057	bdl	bdl	bdl	bdl	100.104		Fe-depleted Pyrrhotite (Ni-rich)				45.4664	53.3816	0.0638397	0	0.0227074	0	1.06552	0	0	0	0	100			A0016_01_OA26B_56	Ryugu Particle	A0016-01		OA26B	56	Fe-depleted Pyrrhotite (Ni-rich)
ASU EPMA		2024-04-24	16		A0016_01_OA28_92	Ryugu Particle	A0016-01		OA28	92		58.4619	39.3292	0.024644	bdl	bdl	bdl	1.52496	bdl	bdl	bdl	bdl	99.3407		Fe-depleted Pyrrhotite (Ni-rich)				45.5059	53.3266	0.0381444	0	0	0	1.1294	0	0	0	0	100			A0016_01_OA28_92	Ryugu Particle	A0016-01		OA28	92	Fe-depleted Pyrrhotite (Ni-rich)
ASU EPMA		2024-04-24	17		A0016_01_OA28_93	Ryugu Particle	A0016-01		OA28	93		58.3859	39.7174	0.034411	bdl	bdl	bdl	1.49273	bdl	bdl	bdl	bdl	99.6304		Fe-depleted Pyrrhotite (Ni-rich)				45.2393	53.6072	0.0530189	0	0	0	1.10049	0	0	0	0	100			A0016_01_OA28_93	Ryugu Particle	A0016-01		OA28	93	Fe-depleted Pyrrhotite (Ni-rich)
ASU EPMA		2024-04-24	18		A0016_01_OA28_94	Ryugu Particle	A0016-01		OA28	94		57.9935	39.839	0.042351	bdl	bdl	bdl	1.55695	0.027256	bdl	bdl	bdl	99.4591		Fe-depleted Pyrrhotite (Ni-rich)				44.9624	53.8038	0.0652919	0	0	0	1.14852	0.0200243	0	0	0	100			A0016_01_OA28_94	Ryugu Particle	A0016-01		OA28	94	Fe-depleted Pyrrhotite (Ni-rich)
ASU EPMA		2024-04-24	70		A0016_01_OA28_146	Ryugu Particle	A0016-01		OA28	146		58.5297	38.3014	0.051017	bdl	0.03859	bdl	1.46839	bdl	bdl	bdl	bdl	98.3891		Fe-depleted Pyrrhotite (Ni-rich)				46.1619	52.6207	0.0800106	0	0.0355083	0	1.1019	0	0	0	0	100			A0016_01_OA28_146	Ryugu Particle	A0016-01		OA28	146	Fe-depleted Pyrrhotite (Ni-rich)
ASU EPMA		2024-04-24	72		A0016_01_OA28B_148	Ryugu Particle	A0016-01		OA28B	148		58.7549	38.216	0.042206	bdl	bdl	bdl	1.59609	bdl	bdl	bdl	bdl	98.6092		Fe-depleted Pyrrhotite (Ni-rich)				46.2901	52.4473	0.0661216	0	0	0	1.19645	0	0	0	0	100			A0016_01_OA28B_148	Ryugu Particle	A0016-01		OA28B	148	Fe-depleted Pyrrhotite (Ni-rich)
ASU EPMA		2024-04-24	74		A0016_01_OA28C_150	Ryugu Particle	A0016-01		OA28C	150		58.7595	40.6573	0.032987	bdl	bdl	bdl	1.58275	bdl	bdl	bdl	bdl	101.033		Fe-depleted Pyrrhotite (Ni-rich)				44.802	53.9998	0.0500135	0	0	0	1.14822	0	0	0	0	100			A0016_01_OA28C_150	Ryugu Particle	A0016-01		OA28C	150	Fe-depleted Pyrrhotite (Ni-rich)
ASU EPMA		2024-04-24	75		A0016_01_OA28C_151	Ryugu Particle	A0016-01		OA28C	151		58.5326	38.1596	0.078438	bdl	bdl	bdl	1.51725	bdl	0.048937	0.021594	bdl	98.3584		Fe-depleted Pyrrhotite (Ni-rich)				46.1955	52.4614	0.123099	0	0	0	1.13934	0	0.0414813	0.0391599	0	100			A0016_01_OA28C_151	Ryugu Particle	A0016-01		OA28C	151	Fe-depleted Pyrrhotite (Ni-rich)
ASU EPMA		2024-04-24	77		A0016_01_OA28C_153	Ryugu Particle	A0016-01		OA28C	153		58.6063	37.7828	0.060316	bdl	bdl	bdl	1.54441	bdl	0.066469	bdl	bdl	98.0603		Fe-depleted Pyrrhotite (Ni-rich)				46.4825	52.2003	0.0951267	0	0	0	1.16547	0	0.056621	0	0	100			A0016_01_OA28C_153	Ryugu Particle	A0016-01		OA28C	153	Fe-depleted Pyrrhotite (Ni-rich)
ASU EPMA		2024-04-24	79		A0016_01_OA29_155	Ryugu Particle	A0016-01		OA29	155		57.7869	39.3549	0.0488	bdl	bdl	bdl	1.66857	bdl	bdl	bdl	bdl	98.8592		Fe-depleted Pyrrhotite (Ni-rich)				45.137	53.5472	0.0757964	0	0	0	1.24006	0	0	0	0	100			A0016_01_OA29_155	Ryugu Particle	A0016-01		OA29	155	Fe-depleted Pyrrhotite (Ni-rich)
ASU EPMA		2024-04-24	80		A0016_01_OA29_156	Ryugu Particle	A0016-01		OA29	156		58.1527	39.3249	0.027593	bdl	bdl	0.046018	1.53461	bdl	bdl	bdl	bdl	99.0858		Fe-depleted Pyrrhotite (Ni-rich)				45.3552	53.4268	0.0427938	0	0	0.0364835	1.13881	0	0	0	0	100			A0016_01_OA29_156	Ryugu Particle	A0016-01		OA29	156	Fe-depleted Pyrrhotite (Ni-rich)
ASU EPMA		2024-04-24	81		A0016_01_OA29_157	Ryugu Particle	A0016-01		OA29	157		57.1966	39.124	0.028964	bdl	bdl	bdl	1.64159	bdl	bdl	bdl	bdl	97.9912		Fe-depleted Pyrrhotite (Ni-rich)				45.0481	53.6764	0.0453617	0	0	0	1.23017	0	0	0	0	100			A0016_01_OA29_157	Ryugu Particle	A0016-01		OA29	157	Fe-depleted Pyrrhotite (Ni-rich)
ASU EPMA		2024-04-24	84		A0016_01_OA29_160	Ryugu Particle	A0016-01		OA29	160		57.2738	38.7489	0.055267	bdl	bdl	bdl	1.64886	bdl	bdl	bdl	bdl	97.7268		Fe-depleted Pyrrhotite (Ni-rich)				45.2933	53.3791	0.0869099	0	0	0	1.24067	0	0	0	0	100			A0016_01_OA29_160	Ryugu Particle	A0016-01		OA29	160	Fe-depleted Pyrrhotite (Ni-rich)
ASU EPMA		2024-04-24	85		A0016_01_OA29_161	Ryugu Particle	A0016-01		OA29	161		57.3834	38.6699	0.019199	bdl	0.036484	bdl	1.60754	bdl	bdl	bdl	bdl	97.7165		Fe-depleted Pyrrhotite (Ni-rich)				45.4146	53.311	0.0302144	0	0.0336868	0	1.2105	0	0	0	0	100			A0016_01_OA29_161	Ryugu Particle	A0016-01		OA29	161	Fe-depleted Pyrrhotite (Ni-rich)
ASU EPMA		2024-03-27	77		A0016_01_OA30_63	Ryugu Particle	A0016-01		OA30	63		58.7268	39.4194	0.028404	bdl	bdl	bdl	1.74399	bdl	bdl	bdl	bdl	99.9186		Fe-depleted Pyrrhotite (Ni-rich)				45.4862	53.1848	0.043747	0	0	0	1.28523	0	0	0	0	100			A0016_01_OA30_63	Ryugu Particle	A0016-01		OA30	63	Fe-depleted Pyrrhotite (Ni-rich)
ASU EPMA		2024-03-27	78		A0016_01_OA30_64	Ryugu Particle	A0016-01		OA30	64		59.0085	38.6669	0.02716	bdl	bdl	bdl	1.63856	0.027488	bdl	bdl	bdl	99.3686		Fe-depleted Pyrrhotite (Ni-rich)				46.0992	52.6202	0.0421924	0	0	0	1.21797	0.0203492	0	0	0	100			A0016_01_OA30_64	Ryugu Particle	A0016-01		OA30	64	Fe-depleted Pyrrhotite (Ni-rich)
ASU EPMA		2024-03-27	79		A0016_01_OA30_65	Ryugu Particle	A0016-01		OA30	65		58.9544	39.3571	0.017016	bdl	bdl	bdl	1.81045	bdl	bdl	bdl	bdl	100.139		Fe-depleted Pyrrhotite (Ni-rich)				45.6061	53.0352	0.0261752	0	0	0	1.33256	0	0	0	0	100			A0016_01_OA30_65	Ryugu Particle	A0016-01		OA30	65	Fe-depleted Pyrrhotite (Ni-rich)
ASU EPMA		2024-03-27	80		A0016_01_OA30_66	Ryugu Particle	A0016-01		OA30	66		58.5694	39.0118	bdl	bdl	bdl	bdl	1.8142	bdl	bdl	bdl	bdl	99.3954		Fe-depleted Pyrrhotite (Ni-rich)				45.6675	52.9866	0	0	0	0	1.34591	0	0	0	0	100			A0016_01_OA30_66	Ryugu Particle	A0016-01		OA30	66	Fe-depleted Pyrrhotite (Ni-rich)
ASU EPMA		2024-03-27	81		A0016_01_OA30_67	Ryugu Particle	A0016-01		OA30	67		58.1515	39.7011	0.029518	bdl	bdl	bdl	1.72984	bdl	0.057078	bdl	bdl	99.669		Fe-depleted Pyrrhotite (Ni-rich)				45.0527	53.5792	0.0454749	0	0	0	1.27515	0	0.0474943	0	0	100			A0016_01_OA30_67	Ryugu Particle	A0016-01		OA30	67	Fe-depleted Pyrrhotite (Ni-rich)
ASU EPMA		2024-03-27	82		A0016_01_OA30_68	Ryugu Particle	A0016-01		OA30	68		58.5546	39.6608	0.025739	bdl	bdl	bdl	1.74229	0.029238	bdl	bdl	bdl	100.013		Fe-depleted Pyrrhotite (Ni-rich)				45.2585	53.3992	0.03956	0	0	0	1.28131	0.0214147	0	0	0	100			A0016_01_OA30_68	Ryugu Particle	A0016-01		OA30	68	Fe-depleted Pyrrhotite (Ni-rich)
ASU EPMA		2024-03-27	83		A0016_01_OA30_69	Ryugu Particle	A0016-01		OA30	69		58.2876	39.1604	0.020545	bdl	bdl	bdl	1.79317	bdl	bdl	bdl	bdl	99.2617		Fe-depleted Pyrrhotite (Ni-rich)				45.4485	53.1893	0.0318548	0	0	0	1.33033	0	0	0	0	100			A0016_01_OA30_69	Ryugu Particle	A0016-01		OA30	69	Fe-depleted Pyrrhotite (Ni-rich)
ASU EPMA		2024-03-27	84		A0016_01_OA30_70	Ryugu Particle	A0016-01		OA30	70		58.1838	39.2718	0.016291	bdl	bdl	bdl	1.69642	bdl	bdl	bdl	bdl	99.1683		Fe-depleted Pyrrhotite (Ni-rich)				45.3712	53.3449	0.025261	0	0	0	1.25865	0	0	0	0	100			A0016_01_OA30_70	Ryugu Particle	A0016-01		OA30	70	Fe-depleted Pyrrhotite (Ni-rich)
ASU EPMA		2024-03-27	85		A0016_01_OA30_71	Ryugu Particle	A0016-01		OA30	71		58.1328	38.328	0.056058	bdl	bdl	bdl	1.62552	bdl	bdl	bdl	bdl	98.1424		Fe-depleted Pyrrhotite (Ni-rich)				45.9344	52.7554	0.0880805	0	0	0	1.22209	0	0	0	0	100			A0016_01_OA30_71	Ryugu Particle	A0016-01		OA30	71	Fe-depleted Pyrrhotite (Ni-rich)
ASU EPMA		2024-03-27	86		A0016_01_OA30_72	Ryugu Particle	A0016-01		OA30	72		58.6573	39.4553	0.020248	bdl	bdl	bdl	1.68392	bdl	0.055839	bdl	bdl	99.8726		Fe-depleted Pyrrhotite (Ni-rich)				45.4395	53.2417	0.0311903	0	0	0	1.24116	0	0.0464583	0	0	100			A0016_01_OA30_72	Ryugu Particle	A0016-01		OA30	72	Fe-depleted Pyrrhotite (Ni-rich)
ASU EPMA		2024-04-24	57		A0016_01_OA21B_133	Ryugu Particle	A0016-01		OA21B	133		49.4282	37.0806	0.058266	bdl	bdl	bdl	11.2239	0.190883	0.068668	bdl	bdl	98.0505		Pyrrhotite-Pentlandite beam overlap		Beam overlap with Pyrrhotite and Pentlandite		39.5204	51.6449	0.0926374	0	0	0	8.53856	0.144624	0.0589677	0	0	100			A0016_01_OA21B_133	Ryugu Particle	A0016-01		OA21B	133	Pyrrhotite-Pentlandite beam overlap
ASU EPMA		2024-03-27	55		A0016_01_OA17_41	Ryugu Particle	A0016-01		OA17	41		39.5596	38.3994	0.041433	bdl	bdl	bdl	17.6495	2.48735	bdl	bdl	bdl	98.1373		Pyrrhotite-Violarite beam overlap		Beam overlap with Pyrrhotite and Violarite		31.476	53.2215	0.0655541	0	0	0	13.3615	1.87539	0	0	0	100			A0016_01_OA17_41	Ryugu Particle	A0016-01		OA17	41	Pyrrhotite-Violarite beam overlap
ASU EPMA		2024-04-24	26		A0016_01_Clast_OA6_102	Ryugu Particle	A0016-01	Clast	OA6	102		44.7128	50.9012	0.048708	bdl	bdl	bdl	2.05033	1.69768	bdl	bdl	bdl	99.4107		Pyrite				32.6284	64.7034	0.0706789	0	0	0	1.42358	1.17394	0	0	0	100			A0016_01_Clast_OA6_102	Ryugu Particle	A0016-01	Clast	OA6	102	Pyrite
ASU EPMA		2024-04-24	27		A0016_01_Clast_OA6_103	Ryugu Particle	A0016-01	Clast	OA6	103		48.8947	44.8809	0.078821	bdl	bdl	bdl	2.20446	1.01916	bdl	bdl	bdl	97.078		Pyrite				37.5262	60.0025	0.120293	0	0	0	1.60979	0.74121	0	0	0	100			A0016_01_Clast_OA6_103	Ryugu Particle	A0016-01	Clast	OA6	103	Pyrite
ASU EPMA		2024-04-24	24		A0016_01_OA14_100	Ryugu Particle	A0016-01		OA14	100		44.9532	53.1871	0.037314	bdl	bdl	bdl	2.65334	0.273078	bdl	bdl	bdl	101.104		Pyrite				32.0043	65.9612	0.0528257	0	0	0	1.79736	0.18423	0	0	0	100			A0016_01_OA14_100	Ryugu Particle	A0016-01		OA14	100	Pyrite
ASU EPMA		2024-04-24	19		A0016_01_OA26_95	Ryugu Particle	A0016-01		OA26	95		42.5778	54.1014	0.031382	0.016593	bdl	bdl	5.18928	0.033586	bdl	bdl	bdl	101.95		Pyrite				30.0095	66.423	0.0439827	0.0210864	0	0	3.47999	0.0224316	0	0	0	100			A0016_01_OA26_95	Ryugu Particle	A0016-01		OA26	95	Pyrite
ASU EPMA		2024-04-24	20		A0016_01_OA26_96	Ryugu Particle	A0016-01		OA26	96		41.6331	54.3459	0.03566	0.041489	bdl	bdl	5.54777	0.100294	bdl	bdl	bdl	101.704		Pyrite				29.3563	66.7519	0.0499999	0.0527469	0	0	3.722	0.0670137	0	0	0	100			A0016_01_OA26_96	Ryugu Particle	A0016-01		OA26	96	Pyrite
ASU EPMA		2024-04-24	21		A0016_01_OA26_97	Ryugu Particle	A0016-01		OA26	97		42.4273	54.7677	0.023608	bdl	bdl	bdl	4.32662	0.688095	bdl	bdl	bdl	102.233		Pyrite				29.7432	66.8808	0.03291	0	0	0	2.88593	0.457106	0	0	0	100			A0016_01_OA26_97	Ryugu Particle	A0016-01		OA26	97	Pyrite
ASU EPMA		2024-04-24	30		A0016_01_OA30_106	Ryugu Particle	A0016-01		OA30	106		43.1024	54.0859	0.046529	bdl	bdl	bdl	3.52117	0.456787	bdl	bdl	bdl	101.213		Pyrite				30.5274	66.7277	0.0655295	0	0	0	2.37285	0.306568	0	0	0	100			A0016_01_OA30_106	Ryugu Particle	A0016-01		OA30	106	Pyrite
ASU EPMA		2024-04-24	31		A0016_01_OA30_107	Ryugu Particle	A0016-01		OA30	107		41.7549	55.2055	0.052188	bdl	bdl	bdl	4.17645	1.12187	0.047802	bdl	bdl	102.359		Pyrite				29.1764	67.1957	0.0725138	0	0	0	2.77669	0.742836	0.0358744	0	0	100			A0016_01_OA30_107	Ryugu Particle	A0016-01		OA30	107	Pyrite
ASU EPMA		2024-03-27	2		A0016_01_OA1_002	Ryugu Particle	A0016-01		OA1	2		25.1074	40.155	0.080261	bdl	bdl	bdl	25.0777	7.16857	bdl	bdl	0.053732	97.6427		Violarite, Co-rich				19.9399	55.5513	0.126751	0	0	0	18.9497	5.39484	0	0	0.0375016	100			A0016_01_OA1_002	Ryugu Particle	A0016-01		OA1	2	Violarite, Co-rich
ASU EPMA		2024-03-27	51		A0016_01_OA15_37	Ryugu Particle	A0016-01		OA15	37		26.4096	40.006	0.070476	bdl	0.025002	bdl	24.2128	6.96115	bdl	bdl	bdl	97.685		Violarite, Co-rich				20.9764	55.3515	0.111311	0	0.0231682	0	18.2983	5.23934	0	0	0	100			A0016_01_OA15_37	Ryugu Particle	A0016-01		OA15	37	Violarite, Co-rich
ASU EPMA		2024-03-27	53		A0016_01_OA15_39	Ryugu Particle	A0016-01		OA15	39		24.4163	41.5243	0.166282	bdl	bdl	bdl	25.1523	7.46607	bdl	0.04381	bdl	98.7691		Violarite, Co-rich				19.0474	56.4277	0.257944	0	0	0	18.6693	5.51916	0	0.0785299	0	100			A0016_01_OA15_39	Ryugu Particle	A0016-01		OA15	39	Violarite, Co-rich
ASU EPMA		2024-03-27	56		A0016_01_OA17_42	Ryugu Particle	A0016-01		OA17	42		26.1552	41.5379	0.049435	bdl	bdl	bdl	24.32	6.97264	0.05076	bdl	0.060697	99.1466		Violarite, Co-rich				20.3598	56.324	0.07652	0	0	0	18.0125	5.14325	0.0424375	0	0.041522	100			A0016_01_OA17_42	Ryugu Particle	A0016-01		OA17	42	Violarite, Co-rich
ASU EPMA		2024-04-24	45		A0016_01_OA20B_121	Ryugu Particle	A0016-01		OA20B	121		33.2358	41.417	0.071004	bdl	bdl	bdl	20.7791	5.70649	bdl	bdl	bdl	101.209		Violarite, Co-rich				25.4288	55.1992	0.108026	0	0	0	15.1266	4.13728	0	0	0	100			A0016_01_OA20B_121	Ryugu Particle	A0016-01		OA20B	121	Violarite, Co-rich
ASU EPMA		2024-04-24	67		A0016_01_OA27_143	Ryugu Particle	A0016-01		OA27	143		21.2571	41.3853	0.062162	bdl	bdl	bdl	27.5744	8.10849	bdl	bdl	bdl	98.3875		Violarite, Co-rich				16.6864	56.5901	0.0970309	0	0	0	20.595	6.0315	0	0	0	100			A0016_01_OA27_143	Ryugu Particle	A0016-01		OA27	143	Violarite, Co-rich
ASU EPMA		2024-03-27	88		A0016_01_OA31_74	Ryugu Particle	A0016-01		OA31	74		24.0892	41.3137	0.057937	bdl	bdl	bdl	25.6063	7.36007	0.052351	bdl	bdl	98.4796		Violarite, Co-rich				18.8839	56.4154	0.090313	0	0	0	19.099	5.46735	0.0440765	0	0	100			A0016_01_OA31_74	Ryugu Particle	A0016-01		OA31	74	Violarite, Co-rich
ASU EPMA		2024-03-27	89		A0016_01_OA31_75	Ryugu Particle	A0016-01		OA31	75		24.0446	41.637	0.067958	bdl	0.033933	bdl	25.593	7.31763	0.050328	bdl	bdl	98.7444		Violarite, Co-rich				18.772	56.6247	0.105501	0	0.0309074	0	19.0111	5.41362	0.0422003	0	0	100			A0016_01_OA31_75	Ryugu Particle	A0016-01		OA31	75	Violarite, Co-rich
ASU EPMA		2024-04-24	33		A0016_01_OA31_109	Ryugu Particle	A0016-01		OA31	109		25.1898	41.1655	0.062315	bdl	bdl	bdl	24.9689	7.00144	0.060309	bdl	0.060868	98.5091		Violarite, Co-rich				19.7518	56.2276	0.0971627	0	0	0	18.6284	5.20229	0.0507899	0	0.0419437	100			A0016_01_OA31_109	Ryugu Particle	A0016-01		OA31	109	Violarite, Co-rich
ASU EPMA		2024-04-24	35		A0016_01_OA32_111	Ryugu Particle	A0016-01		OA32	111		34.8529	40.9413	0.04726	bdl	bdl	bdl	18.8054	4.63917	bdl	bdl	bdl	99.286		Violarite, Co-rich				27.1117	55.477	0.0731032	0	0	0	13.9186	3.41966	0	0	0	100			A0016_01_OA32_111	Ryugu Particle	A0016-01		OA32	111	Violarite, Co-rich
ASU EPMA		2024-04-24	36		A0016_01_OA32_112	Ryugu Particle	A0016-01		OA32	112		34.2452	41.3357	0.052199	bdl	bdl	bdl	18.5398	4.56561	0.060928	bdl	bdl	98.7994		Violarite, Co-rich				26.6738	56.0847	0.0808485	0	0	0	13.7399	3.36984	0.05097	0	0	100			A0016_01_OA32_112	Ryugu Particle	A0016-01		OA32	112	Violarite, Co-rich
ASU EPMA		2024-03-27	91		A0016_01_OA22_77	Ryugu Particle	A0016-01		OA22	77		57.813	40.0959	0.030517	bdl	bdl	bdl	2.01281	bdl	bdl	bdl	0.055569	100.008		Fe-depleted Pyrrhotite (Ni-rich)				44.5804	53.8583	0.0467935	0	0	0	1.47678	0	0	0	0.0376571	100			A0016_01_OA22_77	Ryugu Particle	A0016-01		OA22	77	Fe-depleted Pyrrhotite (Ni-rich)
ASU EPMA		2024-03-27	92		A0016_01_OA22_78	Ryugu Particle	A0016-01		OA22	78		57.2439	39.4791	0.034545	bdl	bdl	bdl	2.56669	0.045901	bdl	bdl	bdl	99.3701		Fe-depleted Pyrrhotite (Ni-rich)				44.524	53.4893	0.0534288	0	0	0	1.89947	0.0338309	0	0	0	100			A0016_01_OA22_78	Ryugu Particle	A0016-01		OA22	78	Fe-depleted Pyrrhotite (Ni-rich)
ASU EPMA		2024-03-27	94		A0016_01_OA22_80	Ryugu Particle	A0016-01		OA22	80		57.9207	39.702	0.032914	bdl	bdl	bdl	1.64845	bdl	bdl	bdl	bdl	99.3041		Fe-depleted Pyrrhotite (Ni-rich)				44.9998	53.7308	0.050849	0	0	0	1.21856	0	0	0	0	100			A0016_01_OA22_80	Ryugu Particle	A0016-01		OA22	80	Fe-depleted Pyrrhotite (Ni-rich)
ASU EPMA		2024-04-24	43		A0016_01_OA22_119	Ryugu Particle	A0016-01		OA22	119		57.059	39.6256	0.037931	bdl	bdl	bdl	2.68383	0.025933	bdl	bdl	bdl	99.4323		Fe-depleted Pyrrhotite (Ni-rich)				44.3217	53.617	0.0585885	0	0	0	1.98355	0.0190885	0	0	0	100			A0016_01_OA22_119	Ryugu Particle	A0016-01		OA22	119	Fe-depleted Pyrrhotite (Ni-rich)
ASU EPMA		2024-04-24	44		A0016_01_OA22_120	Ryugu Particle	A0016-01		OA22	120		57.9154	39.4056	0.040115	bdl	bdl	bdl	1.57919	bdl	0.068408	bdl	bdl	99.0087		Fe-depleted Pyrrhotite (Ni-rich)				45.171	53.5375	0.0622154	0	0	0	1.17191	0	0.0573042	0	0	100			A0016_01_OA22_120	Ryugu Particle	A0016-01		OA22	120	Fe-depleted Pyrrhotite (Ni-rich)
ASU EPMA		2024-04-24	40		A0016_01_OA22_116	Ryugu Particle	A0016-01		OA22	116		48.4244	38.6829	0.033588	bdl	bdl	bdl	13.2362	0.163696	bdl	bdl	bdl	100.541		Pyrrhotite-Pentlandite beam overlap		Beam overlap with Pyrrhotite and Pentlandite		37.6481	52.3881	0.0519265	0	0	0	9.79124	0.120599	0	0	0	100			A0016_01_OA22_116	Ryugu Particle	A0016-01		OA22	116	Pyrrhotite-Pentlandite beam overlap
ASU EPMA		2024-04-24	42		A0016_01_OA22_118	Ryugu Particle	A0016-01		OA22	118		30.593	36.9956	0.04173	bdl	bdl	bdl	29.6752	2.759	bdl	bdl	bdl	100.065		Co-rich Pentlandite		Pentlandite with high Co content		24.286	51.1585	0.065873	0	0	0	22.4142	2.07544	0	0	0	100			A0016_01_OA22_118	Ryugu Particle	A0016-01		OA22	118	Co-rich Pentlandite
ASU EPMA		2024-03-27	90		A0016_01_OA22_76	Ryugu Particle	A0016-01		OA22	76		29.1889	32.3939	0.060339	bdl	bdl	bdl	36.1422	0.473952	0.049477	bdl	0.053142	98.3619		Pentlandite				24.1881	46.7608	0.0994279	0	0	0	28.4967	0.372173	0.0440354	0	0.0387007	100			A0016_01_OA22_76	Ryugu Particle	A0016-01		OA22	76	Pentlandite
ASU EPMA		2024-03-27	93		A0016_01_OA22_79	Ryugu Particle	A0016-01		OA22	79		34.9661	37.1716	0.080938	bdl	bdl	bdl	25.4195	1.57088	0.063374	bdl	0.055868	99.3283		Pentlandite				27.8238	51.5247	0.12807	0	0	0	19.2456	1.18451	0.054162	0	0.0390687	100			A0016_01_OA22_79	Ryugu Particle	A0016-01		OA22	79	Pentlandite
ASU EPMA		2024-04-24	37		A0016_01_OA22_113	Ryugu Particle	A0016-01		OA22	113		28.4691	33.5641	0.06325	bdl	bdl	bdl	33.6053	1.43276	bdl	bdl	bdl	97.1345		Pentlandite				23.6467	48.563	0.104468	0	0	0	26.5582	1.1277	0	0	0	100			A0016_01_OA22_113	Ryugu Particle	A0016-01		OA22	113	Pentlandite
ASU EPMA		2024-04-24	38		A0016_01_OA22_114	Ryugu Particle	A0016-01		OA22	114		29.0634	33.024	0.044684	bdl	bdl	bdl	36.4156	0.466877	0.062288	bdl	bdl	99.0768		Pentlandite				23.8545	47.216	0.0729293	0	0	0	28.4385	0.363122	0.0549089	0	0	100			A0016_01_OA22_114	Ryugu Particle	A0016-01		OA22	114	Pentlandite
ASU EPMA		2024-04-24	41		A0016_01_OA22_117	Ryugu Particle	A0016-01		OA22	117		29.0216	33.891	0.040404	bdl	0.027349	bdl	35.0579	0.804817	bdl	bdl	0.062899	98.906		Pentlandite				23.7212	48.2541	0.0656697	0	0.0260798	0	27.2644	0.623359	0	0	0.0451809	100			A0016_01_OA22_117	Ryugu Particle	A0016-01		OA22	117	Pentlandite
																									A0016 Pyrrhotite																								A0016 Pyrrhotite
																									average																								average
																									standard deviation																								standard deviation
ASU EPMA		2024-03-27	16		A0094_01_OA1_4	Ryugu Particle	A0094-01		OA1	4		58.2588	38.7499	0.068852	bdl	bdl	bdl	1.04309	bdl	bdl	bdl	bdl	98.1206		Fe-depleted Pyrrhotite				45.9134	53.1965	0.1079	0	0	0	0.782159	0	0	0	0	100			A0094_01_OA1_4	Ryugu Particle	A0094-01		OA1	4	Fe-depleted Pyrrhotite
ASU EPMA		2024-03-27	17		A0094_01_OA1_5	Ryugu Particle	A0094-01		OA1	5		59.1649	38.8312	0.082375	bdl	bdl	bdl	0.935152	bdl	bdl	bdl	bdl	99.0136		Fe-depleted Pyrrhotite				46.2731	52.9029	0.128111	0	0	0	0.695892	0	0	0	0	100			A0094_01_OA1_5	Ryugu Particle	A0094-01		OA1	5	Fe-depleted Pyrrhotite
ASU EPMA		2024-03-27	18		A0094_01_OA2_6	Ryugu Particle	A0094-01		OA2	6		58.6014	38.9668	0.043826	bdl	bdl	bdl	0.952467	bdl	bdl	bdl	bdl	98.5645		Fe-depleted Pyrrhotite				45.9717	53.249	0.0683659	0	0	0	0.710931	0	0	0	0	100			A0094_01_OA2_6	Ryugu Particle	A0094-01		OA2	6	Fe-depleted Pyrrhotite
ASU EPMA		2024-03-27	19		A0094_01_OA2_7	Ryugu Particle	A0094-01		OA2	7		58.8515	38.8993	0.032285	bdl	bdl	bdl	0.945552	0.031935	bdl	bdl	bdl	98.7606		Fe-depleted Pyrrhotite				46.1197	53.1013	0.0503101	0	0	0	0.705033	0.0237149	0	0	0	100			A0094_01_OA2_7	Ryugu Particle	A0094-01		OA2	7	Fe-depleted Pyrrhotite
ASU EPMA		2024-03-27	20		A0094_01_OA2_8	Ryugu Particle	A0094-01		OA2	8		59.026	39.221	0.065262	bdl	bdl	bdl	0.926931	bdl	bdl	bdl	bdl	99.2392		Fe-depleted Pyrrhotite				45.9853	53.2265	0.101102	0	0	0	0.687096	0	0	0	0	100			A0094_01_OA2_8	Ryugu Particle	A0094-01		OA2	8	Fe-depleted Pyrrhotite
ASU EPMA		2024-05-31	882		A0094_01_OA10_35	Ryugu Particle	A0094-01		OA10	35		59.1917	38.9692	0.045869	bdl	bdl	0.058945	0.911248	bdl	0.121558	bdl	bdl	99.2985		Fe-depleted Pyrrhotite				46.1632	52.9409	0.0711345	0	0	0.0467298	0.676187	0	0.10182	0	0	100			A0094_01_OA10_35	Ryugu Particle	A0094-01		OA10	35	Fe-depleted Pyrrhotite
ASU EPMA		2024-05-31	895		A0094_01_OA5_48	Ryugu Particle	A0094-01		OA5	48		58.5167	39.1896	0.065821	bdl	bdl	bdl	0.931945	bdl	bdl	bdl	bdl	98.7041		Fe-depleted Pyrrhotite				45.7876	53.4162	0.102414	0	0	0	0.69383	0	0	0	0	100			A0094_01_OA5_48	Ryugu Particle	A0094-01		OA5	48	Fe-depleted Pyrrhotite
ASU EPMA		2024-05-31	886		A0094_01_OA3_39	Ryugu Particle	A0094-01		OA3	39		58.2979	38.5254	0.092542	bdl	bdl	bdl	0.943244	bdl	bdl	bdl	bdl	97.8591		Fe-depleted Pyrrhotite				46.0895	53.0555	0.145483	0	0	0	0.709526	0	0	0	0	100			A0094_01_OA3_39	Ryugu Particle	A0094-01		OA3	39	Fe-depleted Pyrrhotite
ASU EPMA		2024-05-31	889		A0094_01_OA4_42	Ryugu Particle	A0094-01		OA4	42		57.8584	39.4355	0.072251	bdl	bdl	bdl	0.958687	bdl	0.048296	bdl	bdl	98.3731		Fe-depleted Pyrrhotite				45.3221	53.8102	0.112541	0	0	0	0.714521	0	0.040632	0	0	100			A0094_01_OA4_42	Ryugu Particle	A0094-01		OA4	42	Fe-depleted Pyrrhotite
ASU EPMA		2024-05-31	883		A0094_01_OA10_36	Ryugu Particle	A0094-01		OA10	36		58.5676	38.9936	0.063809	bdl	bdl	bdl	0.963969	bdl	bdl	bdl	bdl	98.589		Fe-depleted Pyrrhotite				45.9223	53.2591	0.0994886	0	0	0	0.719158	0	0	0	0	100			A0094_01_OA10_36	Ryugu Particle	A0094-01		OA10	36	Fe-depleted Pyrrhotite
ASU EPMA		2024-05-31	868		A0094_01_OA2_21	Ryugu Particle	A0094-01		OA2	21		57.8628	38.7222	0.064567	bdl	bdl	bdl	0.975886	bdl	0.063867	bdl	bdl	97.6893		Fe-depleted Pyrrhotite				45.763	53.3469	0.101543	0	0	0	0.73436	0	0.0542506	0	0	100			A0094_01_OA2_21	Ryugu Particle	A0094-01		OA2	21	Fe-depleted Pyrrhotite
ASU EPMA		2024-05-31	890		A0094_01_OA4_43	Ryugu Particle	A0094-01		OA4	43		57.4323	39.2149	0.049141	bdl	bdl	bdl	0.981802	bdl	0.056909	bdl	bdl	97.7351		Fe-depleted Pyrrhotite				45.2809	53.8573	0.0770422	0	0	0	0.736509	0	0.0481896	0	0	100			A0094_01_OA4_43	Ryugu Particle	A0094-01		OA4	43	Fe-depleted Pyrrhotite
ASU EPMA		2024-05-31	894		A0094_01_OA5_47	Ryugu Particle	A0094-01		OA5	47		58.1079	39.5266	0.032811	bdl	bdl	bdl	0.988317	bdl	bdl	bdl	bdl	98.6556		Fe-depleted Pyrrhotite				45.4086	53.8055	0.0509857	0	0	0	0.734843	0	0	0	0	100			A0094_01_OA5_47	Ryugu Particle	A0094-01		OA5	47	Fe-depleted Pyrrhotite
ASU EPMA		2024-05-31	881		A0094_01_OA9_34	Ryugu Particle	A0094-01		OA9	34		58.3753	39.6127	0.162931	bdl	bdl	bdl	0.999444	bdl	bdl	0.041723	bdl	99.1921		Fe-depleted Pyrrhotite (Ni-rich)				45.3403	53.595	0.251643	0	0	0	0.738599	0	0	0.0744625	0	100			A0094_01_OA9_34	Ryugu Particle	A0094-01		OA9	34	Fe-depleted Pyrrhotite (Ni-rich)
ASU EPMA		2024-05-31	887		A0094_01_OA3_40	Ryugu Particle	A0094-01		OA3	40		58.1029	38.7604	0.089778	bdl	bdl	bdl	1.02034	bdl	bdl	bdl	bdl	97.9734		Fe-depleted Pyrrhotite (Ni-rich)				45.8331	53.2603	0.140824	0	0	0	0.76581	0	0	0	0	100			A0094_01_OA3_40	Ryugu Particle	A0094-01		OA3	40	Fe-depleted Pyrrhotite (Ni-rich)
ASU EPMA		2024-05-31	885		A0094_01_OA3_38	Ryugu Particle	A0094-01		OA3	38		58.3685	38.6027	0.088698	bdl	bdl	bdl	1.04422	bdl	bdl	bdl	bdl	98.1041		Fe-depleted Pyrrhotite (Ni-rich)				46.0384	53.0388	0.139117	0	0	0	0.783662	0	0	0	0	100			A0094_01_OA3_38	Ryugu Particle	A0094-01		OA3	38	Fe-depleted Pyrrhotite (Ni-rich)
ASU EPMA		2024-05-31	864		A0094_01_OA2_17	Ryugu Particle	A0094-01		OA2	17		58.8592	38.8049	0.071515	bdl	0.03029	bdl	1.09371	bdl	bdl	bdl	bdl	98.8596		Fe-depleted Pyrrhotite (Ni-rich)				46.1014	52.9445	0.111384	0	0.0276788	0	0.815074	0	0	0	0	100			A0094_01_OA2_17	Ryugu Particle	A0094-01		OA2	17	Fe-depleted Pyrrhotite (Ni-rich)
ASU EPMA		2024-05-31	871		A0094_01_OA2_24	Ryugu Particle	A0094-01		OA2	24		58.183	38.5171	0.119381	0.024135	bdl	bdl	1.19194	bdl	0.345695	bdl	bdl	98.3813		Fe-depleted Pyrrhotite (Ni-rich)				45.7903	52.8039	0.186826	0.0342473	0	0	0.892539	0	0.292203	0	0	100			A0094_01_OA2_24	Ryugu Particle	A0094-01		OA2	24	Fe-depleted Pyrrhotite (Ni-rich)
ASU EPMA		2024-05-31	872		A0094_01_OA2_25	Ryugu Particle	A0094-01		OA2	25		57.8953	38.738	0.050288	0.016689	bdl	0.052249	1.26614	bdl	0.178005	bdl	bdl	98.1967		Fe-depleted Pyrrhotite (Ni-rich)				45.6034	53.1527	0.0787669	0.023702	0	0.0418354	0.948923	0	0.150591	0	0	100			A0094_01_OA2_25	Ryugu Particle	A0094-01		OA2	25	Fe-depleted Pyrrhotite (Ni-rich)
ASU EPMA		2024-05-31	867		A0094_01_OA2_20	Ryugu Particle	A0094-01		OA2	20		57.563	38.8466	0.078389	bdl	bdl	bdl	1.76424	0.110022	bdl	bdl	bdl	98.3623		Fe-depleted Pyrrhotite (Ni-rich)				45.2645	53.211	0.122573	0	0	0	1.31998	0.0819822	0	0	0	100			A0094_01_OA2_20	Ryugu Particle	A0094-01		OA2	20	Fe-depleted Pyrrhotite (Ni-rich)
ASU EPMA		2024-05-31	892		A0094_01_OA5_45	Ryugu Particle	A0094-01		OA5	45		56.6314	39.0137	0.087586	bdl	bdl	bdl	2.74559	0.123356	bdl	bdl	bdl	98.6016		Fe-depleted Pyrrhotite (Ni-rich)				44.4187	53.304	0.136606	0	0	0	2.04899	0.0916842	0	0	0	100			A0094_01_OA5_45	Ryugu Particle	A0094-01		OA5	45	Fe-depleted Pyrrhotite (Ni-rich)
ASU EPMA		2024-05-31	866		A0094_01_OA2_19	Ryugu Particle	A0094-01		OA2	19		39.0873	35.4796	0.118287	bdl	bdl	bdl	25.377	1.7574	bdl	0.034473	bdl	101.854		Pentlandite				30.7735	48.658	0.185184	0	0	0	19.0098	1.31111	0	0.062363	0	100			A0094_01_OA2_19	Ryugu Particle	A0094-01		OA2	19	Pentlandite
ASU EPMA		2024-05-31	869		A0094_01_OA2_22	Ryugu Particle	A0094-01		OA2	22		33.6565	33.8059	0.266871	0.031132	bdl	bdl	28.1023	1.85182	0.080852	0.207509	0.046068	98.049		Pentlandite				27.5357	48.1785	0.434164	0.0459235	0	0	21.8758	1.43566	0.0710446	0.390095	0.0331224	100			A0094_01_OA2_22	Ryugu Particle	A0094-01		OA2	22	Pentlandite
ASU EPMA		2024-05-31	870		A0094_01_OA2_23	Ryugu Particle	A0094-01		OA2	23		34.029	34.0789	0.278316	0.018525	bdl	bdl	28.6612	1.88503	0.072925	0.191118	bdl	99.215		Pentlandite				27.5419	48.0469	0.447929	0.0270336	0	0	22.0716	1.44574	0.0633921	0.35543	0	100			A0094_01_OA2_23	Ryugu Particle	A0094-01		OA2	23	Pentlandite
ASU EPMA		2024-05-31	879		A0094_01_OA8_32	Ryugu Particle	A0094-01		OA8	32		28.4422	32.7969	0.13786	bdl	bdl	bdl	34.9696	1.34087	0.05574	bdl	0.07437	97.8175		Pentlandite				23.6005	47.4052	0.227469	0	0	0	27.6086	1.05432	0.0496751	0	0.0542316	100			A0094_01_OA8_32	Ryugu Particle	A0094-01		OA8	32	Pentlandite
ASU EPMA		2024-05-31	878		A0094_01_OA8_31	Ryugu Particle	A0094-01		OA8	31		28.5012	32.754	0.170856	bdl	bdl	bdl	35.1412	1.29248	0.056466	0.038005	bdl	97.9542		Pentlandite				23.6123	47.2686	0.281469	0	0	0	27.7004	1.01467	0.0502429	0.0723472	0	100			A0094_01_OA8_31	Ryugu Particle	A0094-01		OA8	31	Pentlandite
ASU EPMA		2024-05-31	874		A0094_01_OA1_27	Ryugu Particle	A0094-01		OA1	27		29.3242	32.7692	0.0654	bdl	bdl	bdl	35.1819	0.683562	bdl	bdl	bdl	98.0243		Pentlandite				24.3034	47.3088	0.107782	0	0	0	27.7432	0.53684	0	0	0	100			A0094_01_OA1_27	Ryugu Particle	A0094-01		OA1	27	Pentlandite
ASU EPMA		2024-05-31	875		A0094_01_OA1_28	Ryugu Particle	A0094-01		OA1	28		29.2643	32.9871	0.074032	bdl	bdl	bdl	35.3258	0.708973	bdl	bdl	bdl	98.3602		Pentlandite				24.1541	47.4277	0.121506	0	0	0	27.7422	0.554509	0	0	0	100			A0094_01_OA1_28	Ryugu Particle	A0094-01		OA1	28	Pentlandite
ASU EPMA		2024-05-31	880		A0094_01_OA8_33	Ryugu Particle	A0094-01		OA8	33		28.9971	33.0599	0.125198	bdl	bdl	bdl	35.4197	1.16924	bdl	bdl	0.063607	98.8347		Pentlandite				23.8269	47.3204	0.204567	0	0	0	27.6919	0.91042	0	0	0.0459318	100			A0094_01_OA8_33	Ryugu Particle	A0094-01		OA8	33	Pentlandite
																									A0094-01 Pyrrhotite																								A0094-01 Pyrrhotite
																									average																								average
																									standard deviation																								standard deviation
ASU EPMA		2024-05-31	897		C0103_01_OA1_24	Ryugu Particle	C0103-01		OA1	24		59.6433	39.5621	0.12835	bdl	bdl	bdl	0.876463	bdl	bdl	bdl	bdl	100.21		Fe-depleted Pyrrhotite				46.0042	53.1557	0.19686	0	0	0	0.643228	0	0	0	0	100			C0103_01_OA1_24	Ryugu Particle	C0103-01		OA1	24	Fe-depleted Pyrrhotite
ASU EPMA		2024-03-27	22		C0103_01_OA1_2	Ryugu Particle	C0103-01		OA1	2		59.319	38.5943	0.10796	bdl	bdl	bdl	0.894945	0.046505	bdl	bdl	bdl	98.9627		Fe-depleted Pyrrhotite				46.467	52.6633	0.168166	0	0	0	0.667025	0.0345204	0	0	0	100			C0103_01_OA1_2	Ryugu Particle	C0103-01		OA1	2	Fe-depleted Pyrrhotite
ASU EPMA		2024-05-31	905		C0103_01_OA5_32	Ryugu Particle	C0103-01		OA5	32		58.4243	38.9925	0.032497	bdl	bdl	bdl	0.898728	bdl	bdl	bdl	bdl	98.348		Fe-depleted Pyrrhotite				45.9069	53.3704	0.0507754	0	0	0	0.671905	0	0	0	0	100			C0103_01_OA5_32	Ryugu Particle	C0103-01		OA5	32	Fe-depleted Pyrrhotite
ASU EPMA		2024-03-27	24		C0103_01_OA1_4	Ryugu Particle	C0103-01		OA1	4		58.4858	38.3145	0.146844	bdl	bdl	bdl	0.909819	0.027167	bdl	bdl	bdl	97.8841		Fe-depleted Pyrrhotite				46.2664	52.7974	0.230992	0	0	0	0.684803	0.0203649	0	0	0	100			C0103_01_OA1_4	Ryugu Particle	C0103-01		OA1	4	Fe-depleted Pyrrhotite
ASU EPMA		2024-05-31	901		C0103_01_OA4_29	Ryugu Particle	C0103-01		OA4	28		59.2897	38.942	0.039541	bdl	bdl	bdl	0.911083	0.036907	bdl	bdl	bdl	99.2192		Fe-depleted Pyrrhotite				46.2821	52.9525	0.0613772	0	0	0	0.676686	0.0273004	0	0	0	100			C0103_01_OA4_29	Ryugu Particle	C0103-01		OA4	28	Fe-depleted Pyrrhotite
ASU EPMA		2024-05-31	906		C0103_01_OA5_33	Ryugu Particle	C0103-01		OA5	33		58.8224	39.2999	0.042783	bdl	bdl	bdl	0.925596	0.039676	bdl	bdl	bdl	99.1304		Fe-depleted Pyrrhotite				45.8533	53.3646	0.0663169	0	0	0	0.686506	0.0293077	0	0	0	100			C0103_01_OA5_33	Ryugu Particle	C0103-01		OA5	33	Fe-depleted Pyrrhotite
ASU EPMA		2024-05-31	911		C0103_01_OA8_38	Ryugu Particle	C0103-01		OA8	38		59.9024	39.293	0.10504	bdl	bdl	bdl	0.982351	bdl	bdl	bdl	bdl	100.283		Fe-depleted Pyrrhotite				46.2595	52.8574	0.161301	0	0	0	0.721802	0	0	0	0	100			C0103_01_OA8_38	Ryugu Particle	C0103-01		OA8	38	Fe-depleted Pyrrhotite
ASU EPMA		2024-05-31	900		C0103_01_OA3_27	Ryugu Particle	C0103-01		OA3	27		59.1984	38.8518	0.033452	bdl	bdl	bdl	1.00204	bdl	bdl	bdl	bdl	99.0857		Fe-depleted Pyrrhotite (Ni-rich)				46.2864	52.9162	0.0520104	0	0	0	0.745458	0	0	0	0	100			C0103_01_OA3_27	Ryugu Particle	C0103-01		OA3	27	Fe-depleted Pyrrhotite (Ni-rich)
ASU EPMA		2024-05-31	902		C0103_01_OA3_28	Ryugu Particle	C0103-01		OA3	29		58.7637	38.8969	0.04809	bdl	bdl	bdl	1.00396	bdl	bdl	bdl	bdl	98.7127		Fe-depleted Pyrrhotite (Ni-rich)				46.0636	53.1127	0.0749599	0	0	0	0.74879	0	0	0	0	100			C0103_01_OA3_28	Ryugu Particle	C0103-01		OA3	29	Fe-depleted Pyrrhotite (Ni-rich)
ASU EPMA		2024-05-31	910		C0103_01_OA8_37	Ryugu Particle	C0103-01		OA8	37		59.7302	39.6769	0.100952	bdl	bdl	bdl	1.04707	bdl	bdl	bdl	bdl	100.555		Fe-depleted Pyrrhotite (Ni-rich)				45.9314	53.1481	0.154368	0	0	0	0.766102	0	0	0	0	100			C0103_01_OA8_37	Ryugu Particle	C0103-01		OA8	37	Fe-depleted Pyrrhotite (Ni-rich)
ASU EPMA		2024-03-27	26		C0103_01_OA2_6	Ryugu Particle	C0103-01		OA2	6		59.8182	38.643	0.066937	bdl	bdl	bdl	1.05354	0.051745	bdl	bdl	bdl	99.6334		Fe-depleted Pyrrhotite (Ni-rich)				46.6176	52.4592	0.103731	0	0	0	0.781201	0.038213	0	0	0	100			C0103_01_OA2_6	Ryugu Particle	C0103-01		OA2	6	Fe-depleted Pyrrhotite (Ni-rich)
ASU EPMA		2024-03-27	25		C0103_01_OA2_5	Ryugu Particle	C0103-01		OA2	5		58.6829	38.2453	0.04952	bdl	bdl	bdl	1.07748	bdl	bdl	bdl	bdl	98.0552		Fe-depleted Pyrrhotite (Ni-rich)				46.4162	52.6951	0.0778867	0	0	0	0.81089	0	0	0	0	100			C0103_01_OA2_5	Ryugu Particle	C0103-01		OA2	5	Fe-depleted Pyrrhotite (Ni-rich)
ASU EPMA		2024-05-31	899		C0103_01_OA2_26	Ryugu Particle	C0103-01		OA2	26		59.6242	39.0971	0.090591	bdl	bdl	bdl	1.08754	bdl	0.059627	bdl	bdl	99.9591		Fe-depleted Pyrrhotite (Ni-rich)				46.2174	52.7912	0.139635	0	0	0	0.80209	0	0.0496409	0	0	100			C0103_01_OA2_26	Ryugu Particle	C0103-01		OA2	26	Fe-depleted Pyrrhotite (Ni-rich)
ASU EPMA		2024-05-31	896		C0103_01_OA1_23	Ryugu Particle	C0103-01		OA1	23		30.7134	33.4706	0.142336	bdl	bdl	bdl	33.8521	1.83504	bdl	bdl	bdl	100.013		Pentlandite				24.9199	47.306	0.229646	0	0	0	26.1336	1.41088	0	0	0	100			C0103_01_OA1_23	Ryugu Particle	C0103-01		OA1	23	Pentlandite
ASU EPMA		2024-05-31	903		C0103_01_OA7_30	Ryugu Particle	C0103-01		OA7	30		28.7827	32.0521	0.122582	bdl	bdl	bdl	34.9746	1.82099	bdl	bdl	bdl	97.753		Pentlandite				24.0131	46.5809	0.203362	0	0	0	27.7629	1.43963	0	0	0	100			C0103_01_OA7_30	Ryugu Particle	C0103-01		OA7	30	Pentlandite
ASU EPMA		2024-05-31	909		C0103_01_OA6_36	Ryugu Particle	C0103-01		OA6	36		28.1739	33.1881	0.139999	bdl	bdl	bdl	35.0556	1.72419	0.07056	bdl	bdl	98.3523		Pentlandite				23.2213	47.6492	0.22945	0	0	0	27.491	1.34663	0.0624613	0	0	100			C0103_01_OA6_36	Ryugu Particle	C0103-01		OA6	36	Pentlandite
ASU EPMA		2024-05-31	907		C0103_01_OA6_34	Ryugu Particle	C0103-01		OA6	34		28.4345	33.2984	0.086748	bdl	bdl	bdl	35.0843	1.81595	bdl	bdl	bdl	98.7199		Pentlandite				23.3618	47.6562	0.141725	0	0	0	27.4264	1.41381	0	0	0	100			C0103_01_OA6_34	Ryugu Particle	C0103-01		OA6	34	Pentlandite
ASU EPMA		2024-05-31	908		C0103_01_OA6_35	Ryugu Particle	C0103-01		OA6	35		28.3545	33.1552	0.051232	bdl	bdl	bdl	35.1203	1.92285	bdl	bdl	bdl	98.6041		Pentlandite				23.3469	47.5546	0.0838828	0	0	0	27.5144	1.5003	0	0	0	100			C0103_01_OA6_35	Ryugu Particle	C0103-01		OA6	35	Pentlandite
ASU EPMA		2024-05-31	904		C0103_01_OA7_31	Ryugu Particle	C0103-01		OA7	31		28.5727	32.443	0.121642	bdl	bdl	bdl	35.1464	1.9013	0.063446	bdl	bdl	98.2485		Pentlandite				23.6845	46.8455	0.200503	0	0	0	27.7197	1.49344	0.0564846	0	0	100			C0103_01_OA7_31	Ryugu Particle	C0103-01		OA7	31	Pentlandite
ASU EPMA		2024-03-27	21		C0103_01_OA1_1	Ryugu Particle	C0103-01		OA1	1		29.7448	32.5502	0.146726	bdl	bdl	bdl	33.6565	1.87566	0.069666	bdl	bdl	98.0436		Pentlandite				24.6614	47.0106	0.241902	0	0	0	26.5504	1.47363	0.0620357	0	0	100			C0103_01_OA1_1	Ryugu Particle	C0103-01		OA1	1	Pentlandite
ASU EPMA		2024-03-27	23		C0103_01_OA1_3	Ryugu Particle	C0103-01		OA1	3		29.9249	32.8933	0.141523	bdl	bdl	bdl	33.6213	1.91289	bdl	bdl	0.057324	98.5512		Pentlandite				24.6585	47.2145	0.231892	0	0	0	26.3599	1.49365	0	0	0.0415113	100			C0103_01_OA1_3	Ryugu Particle	C0103-01		OA1	3	Pentlandite
																																																	C0103-01 Pyrrhotite
																																																	average
																																																	standard deviation
										2024-03-27		Fe	S	Si	P	Ti	Mn	Ni	Co	Cr	Mg	Cu
										dl. wt.%		0.0458336	0.0161143	0.00880488	0.0143644	0.0230497	0.0443693	0.0285735	0.0245434	0.0421697	0.0149329	0.0367636
										standard		troilite	troilite	San Carlos Olivine	schreibersite	rutile	rhodonite	NiS	Co metal	Cr metal	San Carlos Olivine	Cu metal
										2024-04-24		Fe	S	Si	P	Ti	Mn	Ni	Co	Cr	Mg	Cu
										dl. wt.%		0.0457816	0.0158067	0.00826508	0.0139577	0.0220375	0.0448628	0.0281641	0.0244109	0.0398953	0.0149047	0.0360722
										standard		troilite	troilite	San Carlos Olivine	schreibersite	rutile	rhodonite	NiS	Co metal	Cr metal	San Carlos Olivine	Cu metal
										2024-05-31		Fe	S	Si	P	Ti	Mn	Ni	Co	Cr	Mg	Cu
										dl wt.%		0.0459433	0.0165527	0.00934476	0.0147993	0.0230021	0.0447983	0.0293137	0.0255074	0.0410554	0.0157566	0.0370186
										standard		troilite	troilite	San Carlos Olivine	schreibersite	rutile	rhodonite	Ni metal	Co metal	Cr metal	San Carlos Olivine	Cu metal
[truncated: 10 more columns]
